# Supplementary material for: Simulating arsenic migration in arid farmland soils under high-arsenic groundwater irrigation in Xinjiang
Source: PLoS One. 2026 Jun 24;21(6):e0351925. doi: 10.1371/journal.pone.0351925 (PMC13293429; doi:10.1371/journal.pone.0351925)
Supplement: S1 File — (XLSX) [file pone.0351925.s001.xlsx]

## Sheet: Solution data at differen pH
date	Eh/mV	pH7.5			pH8.5			pH9.5			date	pH	pH7.5			pH8.5			pH9.5			date	TDS(g/L)	pH7.5			pH8.5			pH9.5			date	As	pH7.5			pH8.5			pH9.5		As			Deduction comparison	date	As	pH7.5
	0-10	mean	sd	0-10	mean	sd	0-10	mean	sd			0-10	mean	sd	0-10	mean	sd	0-10	mean	sd			0-10	mean	sd	0-10	mean	sd	0-10	mean	sd			0-10	mean	sd	0-10	mean	sd	0-10	mean	sd	Comparison0-10	mean	sd			0-10	mean
1	158.1	166.3	7.3	182.7	189.3	9.2	183.4	189.6	5.5		1	7.88	7.93	0.05	7.99	7.99	0.06	8.15	8.15	0.05		1	2.2	2.16	0.03	2.15	2.13	0.05	2.16	2.18	0.04		1	26.3403	25.966	1.19009	26.2414	26.5249	0.679495	30.5466	31.3584	0.726006	3.593	3.48267	0.239396		1	22.7473	22.4834
	168.5			185.5			191.5					7.93			8.05			8.11					2.15			2.07			2.16					24.6338			26.033			31.9454			3.208					21.4258
	172.2			199.8			194					7.97			7.94			8.2					2.14			2.16			2.23					26.924			27.3002			31.5833			3.647					23.277
5	169	170.5	6.9	204.7	198.4	7.3	170.4	174.9	6.3		5	7.96	7.96	0.06	8.1	8.06	0.05	8.33	8.29	0.05		5	2.11	2.13	0.03	2.33	2.28	0.08	2.15	2.15	0.01		5	27.5749	28.0674	0.493126	29.5892	28.1805	1.22023	33.6837	34.6159	0.81	4.73945	4.33452	0.365369		5	22.8354	23.7329
	164.4			190.4			182.1					7.91			8.01			8.24					2.11			2.33			2.15					28.0662			27.4525			35.0172			4.0295					24.0367
	178			200.2			172.1					8.02			8.07			8.29					2.16			2.19			2.14					28.5611			27.4998			35.147			4.2346					24.3265
9	180.5	185	5.2	161.5	159.2	6.8	199.4	198.2	5.6		9	7.92	7.95	0.05	8.08	8.11	0.03	8.25	8.27	0.03		9	2.1	2.09	0.02	2.21	2.19	0.02	2.09	2.11	0.03		9	32.0872	31.2609	1.92032	32.9147	31.5315	1.36102	38.1676	37.0864	1.1465	5.0349	5.022	0.829725		9	27.0523	26.2389
	185			164.6			192.1					7.93			8.13			8.25					2.07			2.17			2.14					29.0657			30.1938			35.8842			4.1859					24.8798
	190.9			151.6			203					8.01			8.11			8.3					2.11			2.2			2.09					32.6297			31.486			37.2074			5.8452					26.7845
13	146.1	143.5	8.7	156	146.5	8.2	170.4	163.3	7.2		13	8.1	8.07	0.04	8.25	8.23	0.04	8.3	8.35	0.05		13	2.05	2.08	0.05	2.21	2.21	0.04	2.3	2.29	0.02		13	35.8874	36.9319	1.18182	36.3836	37.7381	1.67807	43.669	42.505	1.07981	3.2398	4.04307	0.74223		13	32.6476	32.8888
	150.5			141.6			156.1					8.03			8.25			8.4					2.13			2.25			2.31					38.2147			37.2153			41.5359			4.1859					34.0288
	133.8			142			163.3					8.07			8.18			8.34					2.05			2.18			2.27					36.6935			39.6153			42.3102			4.7035					31.99
17	153.2	162.4	9.2	164.9	169.3	10.8	179.4	173.4	6.9		17	8.18	8.15	0.03	8.18	8.2	0.04	8.31	8.31	0.04		17	2.3	2.27	0.04	2.28	2.26	0.05	2.21	2.25	0.04		17	41.3874	39.3432	1.91543	40.4605	40.7925	0.510086	43.8634	43.7682	0.146889	4.4689	4.3523	0.223332		17	36.9185	34.9909
	162.4			181.6			165.9					8.14			8.2			8.35					2.23			2.21			2.28					39.0524			40.5371			43.8421			4.4932					34.5592
	171.7			161.5			175					8.12			8.26			8.28					2.27			2.3			2.27					37.5898			41.3798			43.599			4.0948					33.495
21	159	152.8	5.6	151.7	152.9	7.4	140.3	148.4	9.2		21	8.08	8.08	0.04	8.23	8.23	0.05	8.34	8.39	0.05		21	2.28	2.22	0.05	2.31	2.31	0.02	2.33	2.33	0.01		21	43.4797	41.4628	1.94299	43.0171	42.6309	0.558493	47.6437	46.352	1.32738	5.9893	5.2722	0.625987		21	37.4904	36.1906
	148.1			160.8			158.4					8.05			8.28			8.42					2.19			2.3			2.33					39.6033			42.885			44.9916			4.9923					34.611
	151.2			146.1			146.6					8.12			8.19			8.42					2.2			2.33			2.32					41.3054			41.9905			46.4206			4.835					36.4704
date		pH7.5			pH8.5			pH9.5			date		pH7.5			pH8.5			pH9.5			date		pH7.5			pH8.5			pH9.5					pH7.5			pH8.5			pH9.5								pH7.5
	10-20	mean	sd	10-20	mean	sd	10-20	mean	sd			10-20	mean	sd	10-20	mean	sd	10-20	mean	sd			10-20	mean	sd	10-20	mean	sd	10-20	mean	sd			10-20	mean	sd	10-20	mean	sd	10-20	mean	sd	Comparison10-20					10-20	mean
1	184.9	185.2	8.8	179.2	184.4	8.2	196	190.5	5.6		1	7.7	7.73	0.03	7.88	7.84	0.04	7.78	7.76	0.02		1	2.22	2.25	0.03	2.34	2.33	0.02	2.19	2.19	0.02		1	9.0926	9.3833	0.784635	9.0002	9.93533	1.11143	10.9696	10.358	0.592431	3.2429	3.36613	0.325257		1	5.8497	6.01717
	194.1			193.9			184.9					7.72			7.8			7.74					2.28			2.33			2.21					10.2718			11.1641			10.3177			3.735					6.5368
	176.5			180.2			190.5					7.76			7.85			7.75					2.24			2.31			2.17					8.7855			9.6417			9.7868			3.1205					5.665
5	178.1	173.3	6.7	186	179.5	6.5	177.3	178.8	7.9		5	7.8	7.82	0.06	7.9	7.86	0.05	7.87	7.84	0.03		5	2.15	2.17	0.05	2.3	2.25	0.05	2.35	2.33	0.03		5	10.6564	9.63131	0.887907	10.2243	10.1332	1.01339	10.7309	10.6157	0.647496	4.8238	4.16171	0.576378		5	5.8326	5.46962
	165.6			179.6			171.7					7.89			7.88			7.82					2.23			2.22			2.3					9.10214			11.098			11.1979			3.88934					5.2128
	176.1			173			187.3					7.78			7.81			7.83					2.14			2.22			2.35					9.1354			9.0774			9.9184			3.772					5.3634
9	171.7	163.4	7.9	167.8	164.9	4.9	176	171.7	6.2		9	7.77	7.8	0.04	8.01	7.97	0.03	7.95	7.99	0.04		9	2.43	2.39	0.06	2.29	2.29	0.07	2.27	2.2	0.05		9	9.9877	10.2735	0.950106	10.0282	10.3222	0.899928	10.8697	11.0859	0.22271	3.9582	3.96153	0.869205		9	6.0295	6.31197
	156			167.7			174.4					7.84			7.95			8.02					2.43			2.35			2.17					9.4991			9.6061			11.0735			3.094					6.4051
	162.4			159.3			164.6					7.79			7.95			7.99					2.32			2.22			2.19					11.3337			11.3324			11.3146			4.8324					6.5013
13	168.2	158.8	8.2	159.6	162.1	5.2	180.9	177.3	5		13	7.89	7.87	0.05	7.96	7.93	0.03	8.01	8.01	0.06		13	2.35	2.35	0.04	2.12	2.13	0.05	2.14	2.16	0.02		13	12.7982	11.71	1.00731	12.6157	12.195	0.715034	12.4022	12.505	0.581654	5.9342	5.2224	0.638788		13	6.864	6.48757
	154.1			168.1			171.6					7.82			7.93			7.95					2.32			2.09			2.17					10.8102			11.3694			11.9816			4.699					6.1112
	154			158.7			179.5					7.91			7.91			8.06					2.39			2.19			2.18					11.5215			12.5999			13.1312			5.034					6.4875
17	163.4	157.1	6.4	158.6	156.6	8.3	164.1	156.7	6.6		17	7.89	7.91	0.02	7.99	7.99	0.05	8.08	8	0.05		17	2.36	2.32	0.05	2.3	2.4	0.06	2.24	2.25	0.02		17	12.4011	12.0883	0.812621	12.2063	12.6027	0.358012	12.8591	12.7682	0.465652	4.893	4.53973	0.330907		17	7.5081	7.5486
	157.1			163.8			154.4					7.9			7.94			8.02					2.34			2.41			2.25					12.6981			12.6993			13.1817			4.4892					8.2089
	150.7			147.5			151.5					7.93			8.03			7.99					2.27			2.4			2.27					11.1658			12.9025			12.2638			4.237					6.9288
21	145.6	149.6	7.2	173.3	178.6	6.7	158.8	168.1	8.1		21	7.87	7.85	0.05	7.9	7.92	0.02	8.14	8.1	0.05		21	2.36	2.32	0.04	2.18	2.14	0.03	2.28	2.24	0.04		21	13.1904	12.3376	1.42684	12.1464	13.1338	1.23724	13.8825	13.3521	0.67764	5.732	5.80663	0.554331		21	7.4584	6.53103
	157.9			186.2			172.8					7.89			7.93			8.07					2.32			2.13			2.24					10.6904			12.7334			12.5887			5.2934					5.397
	145.2			176.4			172.8					7.8			7.93			8.05					2.29			2.12			2.21					13.1321			14.5217			13.5851			6.3945					6.7376
date		pH7.5			pH8.5			pH9.5			date		pH7.5			pH8.5			pH9.5			date		pH7.5			pH8.5			pH9.5					pH7.5			pH8.5			pH9.5								pH7.5
	20-30	mean	sd	20-30	mean	sd	20-30	mean	sd			20-30	mean	sd	20-30	mean	sd	20-30	mean	sd			20-30	mean	sd	20-30	mean	sd	20-30	mean	sd			20-30	mean	sd	20-30	mean	sd	20-30	mean	sd	Comparison20-30					20-30	mean
1	137.7	139.5	5.5	147.5	154.2	6.8	171.4	168.7	5.7		1	7.68	7.72	0.05	7.85	7.79	0.05	7.7	7.67	0.04		1	2.24	2.19	0.06	2.41	2.39	0.03	2.32	2.28	0.04		1	10.061	9.966	0.525085	9.9787	10.0212	0.640708	10.7089	10.4719	0.480448	2.8923	2.3935	0.434301		1	7.1687	7.5725
	145.7			154.1			172.6					7.72			7.75			7.63					2.21			2.35			2.24					9.3999			9.4028			10.7878			2.0992					7.3007
	135.2			161.1			162.2					7.77			7.78			7.67					2.13			2.41			2.29					10.4371			10.6821			9.919			2.189					8.2481
5	157.3	147.4	8.6	158.9	161.8	7.2	156	148.4	6.6		5	7.8	7.77	0.03	7.71	7.7	0.02	7.79	7.74	0.05		5	2.51	2.49	0.05	2.49	2.5	0.02	2.02	2.05	0.03		5	10.7562	10.065	0.604168	10.7343	10.181	1.08173	10.84	10.7964	1.21494	4.4032	3.55407	0.912639		5	6.353	6.51093
	143.3			170			145					7.77			7.69			7.69					2.43			2.52			2.05					9.6377			8.9345			9.5602			2.589					7.0487
	141.7			156.4			144.1					7.75			7.68			7.73					2.52			2.52			2.07					9.801			10.8741			11.9889			3.67					6.131
9	141.5	141.5	6.9	160	153.5	5.7	154.6	147.4	7.3		9	7.86	7.89	0.04	8.02	7.98	0.04	7.92	7.89	0.03		9	2.09	2.2	0.08	2.12	2.12	0.04	2.12	2.16	0.05		9	11.2933	10.259	0.923829	10.4251	10.5344	0.322934	11.3326	11.8352	0.886511	2.9024	2.8071	0.0965224		9	8.3909	7.45187
	148.3			150.9			147.4					7.93			7.95			7.88					2.16			2.16			2.16					9.9678			10.8978			12.8588			2.7094					7.2584
	134.6			149.5			140.1					7.87			7.96			7.86					2.24			2.09			2.21					9.5158			10.2803			11.3142			2.8095					6.7063
13	142.2	135.3	6.2	144.5	144.5	7.3	149	144.2	6.8		13	8.01	7.97	0.04	7.88	7.88	0.02	7.92	7.91	0.02		13	2.49	2.5	0.02	2.18	2.12	0.06	2.22	2.19	0.03		13	12.6046	11.9332	0.643506	13.1965	12.2391	0.837872	13.1514	12.5953	0.592268	6.342	6.1218	0.460082		13	6.2626	5.81137
	130.3			151.8			136.4					7.95			7.9			7.89					2.5			2.1			2.17					11.3218			11.8811			12.6619			6.4304					4.8914
	133.3			137.3			147.3					7.94			7.87			7.93					2.47			2.07			2.17					11.8731			11.6397			11.9725			5.593					6.2801
17	122	125.8	5.4	132	128.6	8.1	138.3	142.6	6.2		17	7.86	7.86	0.02	7.85	7.85	0.03	8.04	7.99	0.05		17	2.41	2.37	0.05	2.35	2.33	0.04	2.45	2.47	0.02		17	12.5139	12.3419	0.479522	13.504	12.793	0.616177	14.0123	13.3734	0.846736	5.496	5.18543	0.277458		17	7.0179	7.15647
	132			119.4			139.7					7.88			7.87			7.99					2.37			2.36			2.48					11.8001			12.4137			12.413			4.962					6.8381
	123.5			134.5			149.7					7.85			7.82			7.95					2.32			2.29			2.47					12.7117			12.4614			13.6949			5.0983					7.6134
21	121.6	124.7	4.4	137.1	130.8	6.3	141.7	135	5.5		21	7.85	7.87	0.03	7.91	7.97	0.06	7.87	7.89	0.04		21	2.29	2.26	0.03	2.19	2.21	0.02	2.29	2.28	0.06		21	13.5193	12.4601	1.02217	14.3595	13.6306	0.865911	13.6951	13.9038	0.377819	7.5428	6.95987	0.525191		21	5.9765	5.50027
	129.7			124.6			133.4					7.9			8.02			7.94					2.25			2.21			2.33					12.3816			13.8588			14.3399			6.8132					5.5684
	122.7			130.8			131.3					7.87			7.97			7.87					2.23			2.22			2.21					11.4795			12.6734			13.6763			6.5236					4.9559
[truncated: 7 more columns]
