# Supplementary material for: Simulating arsenic migration in arid farmland soils under high-arsenic groundwater irrigation in Xinjiang
Source: PLoS One. 2026 Jun 24;21(6):e0351925. doi: 10.1371/journal.pone.0351925 (PMC13293429; doi:10.1371/journal.pone.0351925)
Supplement: S2 File — (XLSX) [file pone.0351925.s002.xlsx]

## Sheet: Solution data at different TDS
date	Eh/mV	TDS0.5			TDS1.5			TDS4.5			date	pH	TDS0.5			TDS1.5			TDS4.5			date	TDS(g/L)	TDS0.5			TDS1.5			TDS4.5			date	As	TDS0.5			TDS1.5			TDS4.5			As				Deduction Comparison	As
	0-10	mean	sd	0-10	mean	sd	0-10	mean	sd			0-10	mean	sd	0-10	mean	sd	0-10	mean	sd			0-10	mean	sd	0-10	mean	sd	0-10	mean	sd			0-10	mean	sd	0-10	mean	sd	0-10	mean	sd	Comparison0-10	0-10	mean	sd			0-10
1	191.2	195.2	7.3	210.2	203.5	9.2	184.5	190.4	5.5		1	7.96	7.99	0.05	7.89	7.92	0.06	8.07	8.02	0.05		1	2.16	2.47	0.31	2.99	2.98	0.26	4.1	4.29	0.22		1	26.0237	26.4261	0.495129	30.531	29.7596	0.74645	31.3783	31.6866	0.363025	1	3.593	3.48267	0.239396		1	22.4307
	203.6			207.2			195.4					7.96			7.99			7.98					2.47			3.24			4.54					26.2755			29.7068			31.5947				3.208					23.0675
	190.7			193			191.2					8.04			7.89			8					2.77			2.72			4.24					26.979			29.0409			32.0867				3.647					23.332
5	184.3	189.3	6.9	182.8	180.5	7.3	190.2	188.3	6.3		5	8.13	8.17	0.06	7.84	7.89	0.05	8.22	8.2	0.05		5	2.62	2.55	0.18	2.7	2.94	0.37	4.25	4.64	0.36		5	29.6227	29.5087	0.663383	31.2523	31.307	0.0608188	34.88	34.7259	0.522407	5	4.73945	4.33452	0.365369		5	24.8832
	186.5			186.3			181.2					8.14			7.91			8.12					2.69			2.76			4.73					28.7957			31.296			35.1538				4.0295					24.7662
	197.2			172.3			193.4					8.23			7.93			8.18					2.35			3.37			4.95					30.1077			31.3725			34.1437				4.2346					25.8731
9	179.9	185.9	5.2	191.4	183.6	6.8	187.5	183.5	5.6		9	7.99	8.03	0.05	8.07	8.09	0.03	8.14	8.13	0.03		9	2.52	2.66	0.22	3.16	2.96	0.21	4.03	4.44	0.41		9	29.7985	30.0675	1.29379	33.5009	33.1327	1.05653	37.8517	38.3713	0.832606	9	5.0349	5.022	0.829725		9	24.7636
	188.4			180.2			177.1					8.08			8.12			8.1					2.55			2.74			4.84					28.9293			31.9413			37.9305				4.1859					24.7434
	189.3			179.1			186					8.03			8.09			8.16					2.92			2.97			4.44					31.4746			33.9558			39.3316				5.8452					25.6294
13	160.7	170.6	8.7	181.6	178.3	8.2	179.6	173.9	7.2		13	8.15	8.11	0.04	8.04	8.08	0.04	8.14	8.2	0.05		13	3.06	2.6	0.45	3.63	3.08	0.48	5.11	4.89	0.28		13	34.8439	35.7332	1.07673	38.8138	39.3608	0.675905	40.4168	40.9492	0.463134	13	3.2398	4.04307	0.74223		13	31.6041
	174			184.4			165.8					8.12			8.11			8.24					2.24			2.76			4.58					36.9303			40.1164			41.2588				4.1859					32.7444
	177			169			176.2					8.07			8.08			8.17					2.35			2.86			4.99					35.4253			39.1521			41.1721				4.7035					30.7218
17	164.7	174.7	9.2	192.5	180.4	10.8	181.2	174.3	6.9		17	8.08	8.1	0.03	8.26	8.22	0.04	8.33	8.3	0.04		17	2.79	2.72	0.29	3.26	3.07	0.27	4.46	4.95	0.45		17	39.4212	39.7441	0.660561	43.4923	43.5937	0.447991	45.7137	45.7812	0.720625	17	4.4689	4.3523	0.223332		17	34.9523
	176.7			171.8			167.5					8.14			8.21			8.35					2.97			2.76			5.05					39.3071			44.0837			46.5332				4.4932					34.8139
	182.8			177			174.3					8.09			8.18			8.27					2.41			3.18			5.35					40.504			43.2051			45.0967				4.0948					36.4092
21	158.7	160.4	5.6	183.5	174.9	7.4	174.9	179.3	9.2		21	8.17	8.2	0.04	8.16	8.18	0.05	8.29	8.25	0.05		21	2.62	2.81	0.34	3.57	3.15	0.38	5.5	5.15	0.31		21	43.4846	42.0483	1.29307	46.858	45.4398	1.24587	48.9336	49.3075	0.379572	21	5.9893	5.2722	0.625987		21	37.4953
	155.8			171.1			173.1					8.24			8.23			8.2					3.21			3.03			4.91					41.6833			44.5216			49.2964				4.9923					36.691
	166.6			170.2			189.8					8.19			8.14			8.25					2.61			2.84			5.05					40.9769			44.9398			49.6925				4.835					36.1419
date		TDS0.5			TDS1.5			TDS4.5			date		TDS0.5			TDS1.5			TDS4.5			date		TDS0.5			TDS1.5			TDS4.5			date		TDS0.5			TDS1.5			TDS4.5							date
	10-20	mean	sd	10-20	mean	sd	10-20	mean	sd			10-20	mean	sd	10-20	mean	sd	10-20	mean	sd			10-20	mean	sd	10-20	mean	sd	10-20	mean	sd			10-20	mean	sd	10-20	mean	sd	10-20	mean	sd	Comparison10-20	10-20	mean	sd			10-20
1	172.5	176.8	8.8	180.1	171.6	8.2	193.2	189.5	5.6		1	7.73	7.75	0.03	7.69	7.72	0.04	7.77	7.75	0.02		1	2.07	2.46	0.34	2.91	3.08	0.36	3.97	4.39	0.4		1	9.253	9.69403	0.450427	9.7772	9.8825	0.213053	9.6449	10.212	0.570225	1	3.2429	3.36613	0.325257		1	6.0101
	186.9			163.7			192.3					7.79			7.71			7.73					2.73			3.49			4.8					10.1533			10.1277			10.7853				3.735					6.4183
	170.9			171.1			183.1					7.74			7.77			7.76					2.57			2.83			4.39					9.6758			9.7426			10.2059				3.1205					6.5553
5	170	163.3	6.7	192	184.5	6.5	171.6	171.6	7.9		5	7.74	7.71	0.06	7.77	7.82	0.05	8.01	8.03	0.03		5	2.36	2.38	0.26	2.86	3.18	0.4	4.46	4.81	0.42		5	11.1093	10.0169	0.961755	11.088	10.6177	0.520915	11.4002	11.0781	0.47729	5	4.8238	4.16171	0.576378		5	6.2855
	156.7			180.8			179.4					7.74			7.85			8.06					2.65			3.11			4.69					9.29754			10.7073			11.3044				3.88934					5.4082
	163.3			180.8			163.7					7.64			7.85			8.03					2.14			3.56			5.27					9.6439			10.0578			10.5298				3.772					5.8719
9	160.9	158.9	7.9	161	164.9	4.9	166.4	162.8	6.2		9	7.96	7.99	0.04	7.92	7.92	0.03	8.01	7.97	0.04		9	2.31	2.67	0.37	2.88	3.21	0.33	4.33	4.71	0.33		9	10.8114	10.9625	0.639341	11.2139	11.0593	0.487104	11.2977	11.658	1.01049	9	3.9582	3.96153	0.869205		9	6.8532
	150.2			170.4			166.4					7.97			7.95			7.95					3.04			3.53			4.93					10.4123			10.5137			10.8771				3.094					7.3183
	165.5			163.2			155.7					8.03			7.9			7.94					2.67			3.21			4.88					11.6639			11.4504			12.7993				4.8324					6.8315
13	142.7	151.5	8.2	170.9	165.6	5.2	165.3	170.2	5		13	7.86	7.86	0.05	8.02	8.05	0.03	8.07	8.07	0.06		13	2.54	2.42	0.31	2.83	3.36	0.47	4.87	5.04	0.26		13	12.7791	11.7107	1.01568	12.2237	11.9909	0.592083	12.9042	12.0913	0.708484	13	5.9342	5.2224	0.638788		13	6.8449
	158.8			160.5			174.2					7.82			8.04			8.02					2.65			3.73			5.34					10.7576			11.3178			11.7645				4.699					6.0586
	153.1			165.5			171					7.91			8.08			8.13					2.06			3.53			4.9					11.5953			12.4312			11.6052				5.034					6.5613
17	157.3	152.9	6.4	152.1	154.9	8.3	160.7	160.4	6.6		17	7.97	7.99	0.02	8.02	7.97	0.05	7.87	7.89	0.05		17	2.49	2.78	0.27	3.13	3.33	0.28	5.4	5.19	0.38		17	12.1582	12.0015	0.324944	12.8851	12.2651	0.62805	14.3872	13.6326	0.657679	17	4.893	4.53973	0.330907		17	7.2652
	145.5			148.4			166.9					7.98			7.97			7.85					2.81			3.65			4.76					12.2184			12.281			13.3296				4.4892					7.7292
	155.8			164.3			153.7					8.01			7.92			7.94					3.03			3.22			5.42					11.6279			11.6293			13.1811				4.237					7.3909
21	171.7	165.4	7.2	154	157.2	6.7	159.5	163.6	8.1		21	8.09	8.04	0.05	8.02	8	0.02	8.09	8.12	0.05		21	3.02	2.84	0.29	3.32	3.42	0.15	5.14	5.49	0.35		21	13.2005	13.0268	0.893548	13.3452	13.8023	0.754845	14.2407	14.3153	0.725734	21	5.732	5.80663	0.554331		21	7.4685
	167.1			164.9			173					8.02			7.98			8.1					3			3.34			5.83					12.0592			13.3882			13.6298				5.2934					6.7658
	157.5			152.6			158.4					8			8			8.18					2.51			3.59			5.49					13.8208			14.6736			15.0755				6.3945					7.4263
date		TDS0.5			TDS1.5			TDS4.5			date		TDS0.5			TDS1.5			TDS4.5			date		TDS0.5			TDS1.5			TDS4.5			date		TDS0.5			TDS1.5			TDS4.5							date
	20-30	mean	sd	20-30	mean	sd	20-30	mean	sd			20-30	mean	sd	20-30	mean	sd	20-30	mean	sd			20-30	mean	sd	20-30	mean	sd	20-30	mean	sd			20-30	mean	sd	20-30	mean	sd	20-30	mean	sd	Comparison20-30	20-30	mean	sd			20-30
1	143.3	149.3	5.5	162.3	159.4	6.8	150.1	151	5.7		1	7.62	7.6	0.05	7.74	7.74	0.05	7.74	7.75	0.04		1	2.61	2.69	0.39	3.34	3.16	0.35	4.95	4.64	0.42		1	10.0289	9.8293	0.418926	10.3993	10.1741	0.195821	11.4187	10.5042	0.794575	1	2.8923	2.3935	0.434301		1	7.1366
	153.9			151.7			157.7					7.53			7.7			7.79					2.34			3.38			4.16					10.1111			10.0791			9.9831				2.0992					8.0119
	150.8			164.3			146.6					7.62			7.79			7.71					3.11			2.75			4.8					9.3479			10.0439			10.1107				2.189					7.1589
5	138.9	148.8	8.6	165	157.9	7.2	139.5	147.1	6.6		5	7.7	7.72	0.03	7.62	7.64	0.02	7.8	7.86	0.05		5	3.12	2.75	0.46	3.58	3.18	0.4	5.3	4.95	0.35		5	11.2089	10.83	0.404459	11.8368	11.0993	0.740619	11.995	11.2174	0.70738	5	4.4032	3.55407	0.912639		5	6.8057
	154			150.7			150.3					7.72			7.65			7.89					2.9			2.91			4.61					10.4041			10.3556			10.6121				2.589					7.8151
	153.6			157.9			151.4					7.75			7.65			7.88					2.24			3.04			4.95					10.8771			11.1054			11.045				3.67					7.2071
9	131.7	125	6.9	142.3	135.8	5.7	148.3	142.6	7.3		9	8.1	8.07	0.04	7.81	7.81	0.04	7.91	7.88	0.03		9	3.29	2.95	0.32	3.03	3.28	0.28	4.66	5.09	0.38		9	10.9264	11.1645	0.246107	12.2724	12.5966	0.321388	12.9313	13.0767	0.166544	9	2.9024	2.8071	0.0965224		9	8.024
	117.9			132.6			145.2					8.03			7.78			7.87					2.67			3.59			5.23					11.1492			12.6023			13.0404				2.7094					8.4398
	125			132.4			134.4					8.09			7.85			7.85					2.88			3.23			5.39					11.4179			12.9151			13.2584				2.8095					8.6084
13	140.5	135.2	6.2	154.7	146.3	7.3	140.5	141.9	6.8		13	7.92	7.9	0.04	7.85	7.85	0.02	8	8	0.02		13	2.8	3.14	0.29	3.89	3.44	0.41	5.39	5.17	0.29		13	12.1623	11.8305	0.33185	12.4905	12.6012	0.697516	13.5165	13.7563	0.457456	13	6.342	6.1218	0.460082		13	5.8203
	128.3			141.1			149.3					7.85			7.86			7.99					3.29			3.1			4.85					11.8305			13.3474			14.2838				6.4304					5.4001
	136.7			143.2			136					7.88			7.83			7.97					3.32			3.32			5.28					11.4986			11.9656			13.4686				5.593					5.9056
17	132	137.3	5.4	120.4	128.4	8.1	152.8	146.1	6.2		17	8.16	8.16	0.02	8.07	8.05	0.03	8.03	8	0.05		17	3.24	2.94	0.4	3.57	3.55	0.37	5.57	5.33	0.35		17	12.6084	12.6669	0.127418	14.4715	13.6258	0.74387	15.3606	14.7588	0.580077	17	5.496	5.18543	0.277458		17	7.1124
	142.8			136.5			140.7					8.17			8.05			7.96					3.09			3.9			4.93					12.5793			13.0727			14.7127				4.962					7.6173
	137.2			128.4			144.7					8.14			8.02			8.05					2.5			3.17			5.5					12.8131			13.3333			14.2032				5.0983					7.7148
21	124	124	4.4	144.8	137.7	6.3	131.9	125.5	5.5		21	8.08	8.06	0.03	7.98	7.92	0.06	8.13	8.13	0.04		21	2.96	3.09	0.42	3.74	3.51	0.3	5.67	5.56	0.26		21	13.9039	13.6332	0.29359	15.4037	14.269	1.00789	15.7634	15.3785	0.365064	21	7.5428	6.95987	0.525191		21	6.3611
	118.9			132.8			122.7					8.03			7.87			8.09					2.74			3.23			5.27					13.6745			13.9255			15.0372				6.8132					6.8613
	127.6			135.4			122					8.06			7.92			8.16					2.56			3.55			5.75					13.3211			13.4777			15.3348				6.5236					6.7975
[truncated: 8 more columns]
