# Supplementary material for: Simulating arsenic migration in arid farmland soils under high-arsenic groundwater irrigation in Xinjiang
Source: PLoS One. 2026 Jun 24;21(6):e0351925. doi: 10.1371/journal.pone.0351925 (PMC13293429; doi:10.1371/journal.pone.0351925)
Supplement: S3 File — (XLSX) [file pone.0351925.s003.xlsx]

## Sheet: Evaporation capacity
Evaporation Condition	temperature/℃	weight/kg	Evaporation capacity		Evaporation Condition	temperature/℃	weight/kg	Evaporation capacity
E1		54.55			E2		54.35
	36.1	54.6	0.45			24	54.35	0.2
	33.2	54.7	0.4			23.5	54.35	0.2
	33.2	54.8	0.4			23.3	54.4	0.15
	34.2	54.9	0.4			24	54.4	0.2
	31.4	55	0.4			23.1	54.45	0.15
	31.8	55.1	0.4			24.5	54.5	0.15
	33.9	55.15	0.45			22.6	54.55	0.15
	30.8	55.25	0.4			23	54.6	0.15
	36.2	55.3	0.45			24.9	54.6	0.2
	32.2	55.35	0.45			23.3	54.65	0.15
	32.3	55.45	0.4			24.7	54.65	0.2

## Sheet: Evaporation-diurnal variation
diurnal variation
E1 0-10	Eh	mean	sd		E2 0-10	Eh	mean	sd		E1 0-10	pH	mean	sd		E2 0-10	pH	mean	sd		E1 0-10	TDS	mean	sd		E2 0-10	TDS	mean	sd
10:00:00	163.9	169.7	9.2		10:00:00	146.5	152.2	7.3		10:00:00	7.98	8.02	0.04		10:00:00	8.03	8.05	0.05		10:00:00	2.67	2.66	0.05		10:00:00	2.74	2.74	0.03
	164.8					160.5					8.02					8.02					2.7					2.71
	180.3					149.7					8.05					8.11					2.6					2.76
12:00:00	177.7	179.5	7.3		12:00:00	158.5	158.5	6.9		12:00:00	7.92	7.94	0.02		12:00:00	7.99	7.99	0.02		12:00:00	2.65	2.73	0.08		12:00:00	2.77	2.73	0.03
	173.2					151.7					7.96					7.98					2.81					2.71
	187.5					165.4					7.95					8.01					2.73					2.72
14:00:00	169	173.8	6.8		14:00:00	157.4	151.4	5.2		14:00:00	7.96	7.92	0.05		14:00:00	7.93	7.97	0.03		14:00:00	2.58	2.56	0.02		14:00:00	2.56	2.57	0.02
	170.7					148					7.92					7.98					2.57					2.59
	181.6					148.9					7.87					7.99					2.54					2.57
16:00:00	188.1	182.3	8.2		16:00:00	159.1	154.9	8.7		16:00:00	7.85	7.88	0.03		16:00:00	8	8.03	0.03		16:00:00	2.41	2.37	0.04		16:00:00	2.73	2.68	0.05
	186					144.9					7.91					8.04					2.36					2.66
	172.9					160.6					7.87					8.06					2.33					2.64
18:00:00	203.6	207.3	10.8		18:00:00	168.3	160.6	9.2		18:00:00	7.86	7.85	0.03		18:00:00	7.9	7.91	0.02		18:00:00	2.39	2.44	0.05		18:00:00	2.47	2.49	0.04
	219.5					150.4					7.82					7.93					2.44					2.46
	198.9					163.2					7.88					7.91					2.48					2.53
E1 10-20	Eh	mean	sd		E2 10-20	Eh	mean	sd		E1 10-20		mean	sd		E2 10-20	pH	mean	sd		E1 10-20					E2 10-20
10:00:00	162.1	156.4	8.2		10:00:00	139.2	136.1	8.8		10:00:00	7.87	7.87	0.02		10:00:00	7.88	7.91	0.03		10:00:00	2.75	2.75	0.02		10:00:00	2.67	2.67	0.03
	160.2					126.2					7.88					7.93					2.73					2.7
	147					143					7.85					7.91					2.76					2.65
12:00:00	143.7	150.2	6.5		12:00:00	137.4	140.5	6.7		12:00:00	7.82	7.82	0.01		12:00:00	7.89	7.88	0.02		12:00:00	2.7	2.71	0.05		12:00:00	2.83	2.78	0.05
	156.6					135.8					7.82					7.9					2.77					2.77
	150.2					148.2					7.83					7.86					2.67					2.73
14:00:00	165.2	167.2	4.9		14:00:00	157.2	148.1	7.9		14:00:00	7.8	7.82	0.03		14:00:00	7.88	7.87	0.03		14:00:00	2.71	2.68	0.07		14:00:00	2.72	2.65	0.06
	163.6					143					7.85					7.84					2.6					2.6
	172.8					144.2					7.82					7.9					2.74					2.64
16:00:00	172.7	171.2	5.2		16:00:00	133.6	142.8	8.2		16:00:00	7.79	7.79	0.03		16:00:00	7.92	7.91	0.04		16:00:00	2.55	2.55	0.05		16:00:00	2.57	2.53	0.04
	165.4					149.4					7.77					7.95					2.59					2.51
	175.4					145.5					7.82					7.87					2.5					2.5
18:00:00	191.1	181.6	8.3		18:00:00	156.5	155.3	6.4		18:00:00	7.82	7.82	0.02		18:00:00	7.84	7.84	0.04		18:00:00	2.8	2.73	0.06		18:00:00	2.63	2.65	0.05
	177.4					148.3					7.84					7.87					2.69					2.62
	176.2					161					7.81					7.8					2.71					2.71
E1 20-30	Eh	mean	sd		E2 20-30	Eh	mean	sd		E1 20-30		mean	sd		E2 20-30	pH	mean	sd		E1 20-30					E2 20-30
10:00:00	136	128.2	6.8		10:00:00	101.3	107.7	5.5		10:00:00	7.83	7.85	0.03		10:00:00	7.84	7.86	0.02		10:00:00	2.77	2.75	0.03		10:00:00	2.79	2.8	0.06
	124.7					110.8					7.83					7.86					2.75					2.86
	123.8					110.9					7.88					7.88					2.72					2.74
12:00:00	139.2	132	7.2		12:00:00	94.2	100.1	8.6		12:00:00	7.81	7.79	0.03		12:00:00	7.86	7.82	0.04		12:00:00	2.72	2.73	0.02		12:00:00	2.74	2.77	0.05
	132					96.2					7.81					7.82					2.73					2.82
	124.9					110					7.76					7.79					2.75					2.74
14:00:00	138.5	131.9	5.7		14:00:00	102.5	108.2	6.9		14:00:00	7.77	7.78	0.02		14:00:00	7.76	7.81	0.04		14:00:00	2.65	2.61	0.04		14:00:00	2.8	2.71	0.08
	128.2					106.1					7.76					7.83					2.58					2.67
	129.1					115.9					7.8					7.83					2.59					2.65
16:00:00	143	144.8	7.3		16:00:00	119.4	123.8	6.2		16:00:00	7.76	7.76	0.01		16:00:00	7.76	7.78	0.03		16:00:00	2.72	2.74	0.06		16:00:00	2.68	2.69	0.02
	138.5					130.8					7.76					7.76					2.8					2.71
	152.8					121.1					7.77					7.81					2.69					2.67
18:00:00	162.9	154	8.1		18:00:00	143.2	141.4	5.4		18:00:00	7.78	7.77	0.02		18:00:00	7.77	7.77	0.03		18:00:00	2.6	2.64	0.04		18:00:00	2.78	2.75	0.05
	147.1					135.4					7.75					7.8					2.66					2.77
	151.9					145.7					7.79					7.74					2.67					2.69

## Sheet: Evaporation-accumulation change
accumulation change																																													Deduction comparison
E1 0-10	Eh	mean	sd		E2 0-10	Eh	mean	sd		E1 0-10	pH	mean	sd		E2 0-10	pH	mean	sd		E1 0-10	TDS	mean	sd		E2 0-10	TDS	mean	sd		E1 0-10	As	mean	sd		E2 0-10		mean	sd		Comparison0-10	As	mean	sd		E1 0-10	As	mean	sd
1	208.9	215.1	7.5		1	173.8	166.6	6.3		1	8.05	8.02	0.04		1	8	8.05	0.05		1	2.69	2.74	0.05		1	2.73	2.73	0.03		1	38.5914	39.8923	1.39861		1	33.0286	30.9392	1.8387		1	3.593	3.48267	0.239396		1	34.9984	36.4096	1.36569
	212.9					163.8					7.98					8.04					2.76					2.71					39.7139					29.5681					3.208					36.5059
	223.4					162.1					8.04					8.1					2.78					2.76					41.3715					30.2208					3.647					37.7245
5	175.9	176.2	8.1		5	152.8	158.9	5.5		5	8.1	8.11	0.02		5	8.1	8.08	0.02		5	2.75	2.75	0.08		5	2.78	2.76	0.03		5	40.2679	41.3737	1.85382		5	32.2788	31.4688	1.3067		5	4.7395	4.33452	0.365369		5	35.5285	37.0392	2.13712
	184.4					160.6					8.13					8.07					2.83					2.77					43.5139					32.1663					4.0295					39.4844
	168.2					163.4					8.11					8.06					2.68					2.72					40.3392					29.9614					4.2346					36.1046
9	184.2	180.7	5.1		9	161.3	165.3	4.6		9	8.08	8.03	0.05		9	8.11	8.09	0.03		9	2.86	2.88	0.02		9	2.73	2.71	0.02		9	43.6368	43.092	1.1921		9	35.5899	34.2156	1.3108		9	5.0349	5.022	0.829725		9	38.6019	38.07	1.97885
	183					164.3					8.02					8.11					2.89					2.69					43.9143					32.9792					4.1859					39.7284
	174.8					170.4					7.98					8.06					2.88					2.71					41.7248					34.0777					5.8452					35.8796
13	198.2	190.9	6.3		13	162.5	170.8	7.2		13	8.14	8.1	0.03		13	8.2	8.18	0.03		13	2.82	2.79	0.04		13	2.81	2.85	0.05		13	42.6673	43.0568	0.662346		13	35.9047	37.2569	1.26466		13	3.2398	4.04307	0.74223		13	39.4275	39.0138	0.90291
	187.2					175.2					8.08					8.18					2.82					2.85					43.8216					38.4105					4.1859					39.6357
	187.4					174.6					8.1					8.15					2.75					2.9					42.6816					37.4556					4.7035					37.9781
17	190.6	198.5	6.9		17	149.1	149.1	7.7		17	8.15	8.13	0.03		17	8.17	8.15	0.02		17	2.87	2.92	0.05		17	2.85	2.88	0.04		17	48.698	47.5239	1.43928		17	43.5521	42.3484	1.27998		17	4.4689	4.3523	0.223332		17	44.2291	43.1716	1.52385
	202					156.7					8.15					8.13					2.95					2.92					45.9182					42.4893					4.4932					41.425
	203					141.4					8.1					8.14					2.95					2.88					47.9555					41.0038					4.0948					43.8607
21	179.4	186.7	8.4		21	152.2	154.8	6.8		21	8.21	8.2	0.02		21	8.21	8.21	0.02		21	2.95	2.97	0.02		21	3.01	2.98	0.05		21	51.8026	50.9418	1.01227		21	44.4902	44.8021	0.651791		21	5.9893	5.2722	0.625987		21	45.8133	45.6696	0.61883
	184.8					149.7					8.2					8.19					2.99					3.01					51.1962					45.5512					4.9923					46.2039
	195.8					162.6					8.17					8.22					2.96					2.93					49.8266					44.3648					4.835					44.9916
E1 10-20	Eh	mean	sd		E2 10-20	Eh	mean	sd		E1 10-20		mean	sd		E2 10-20	pH	mean	sd		E1 10-20					E2 10-20					E1 10-20					E2 10-20					Comparison10-20					E1 10-20
1	197.6	190.1	6.7		1	149.2	154.8	5.9		1	7.76	7.78	0.02		1	7.83	7.82	0.03		1	3.76	3.78	0.02		1	3.56	3.56	0.03		1	9.8989	10.3107	0.731229		1	10.4903	9.93403	0.482836		1	3.2429	3.36613	0.325257		1	6.656	6.94463	0.41489
	188.3					161					7.79					7.85					3.8					3.54					11.155					9.6234					3.735					7.42
	184.5					154.3					7.8					7.79					3.78					3.59					9.8783					9.6884					3.1205					6.7578
5	176.7	180.3	5.7		5	161.8	157.5	6.2		5	7.79	7.8	0.01		5	7.94	7.93	0.02		5	3.76	3.72	0.05		5	3.68	3.63	0.05		5	14.1462	13.2832	0.991297		5	11.2939	11.1948	0.497679		5	4.8238	4.16171	0.576378		5	9.3224	9.12155	0.61761
	186.9					150.4					7.8					7.91					3.66					3.64					13.503					11.6354					3.88934					9.6137
	177.4					160.2					7.8					7.93					3.73					3.58					12.2005					10.655					3.772					8.4285
9	160.7	167.9	6.2		9	152.2	146.6	7.8		9	7.95	7.98	0.03		9	8.08	8.05	0.03		9	3.95	3.89	0.07		9	3.73	3.67	0.06		9	15.4462	15.0794	1.38487		9	13.0418	12.5598	1.15506		9	3.9582	3.96153	0.869205		9	11.488	11.1179	0.57619
	171					150					7.98					8.02					3.81					3.61					13.5481					11.2418					3.094					10.4541
	171.9					137.7					8					8.05					3.9					3.68					16.244					13.3958					4.8324					11.4116
13	156.4	156.4	4.5		13	155.5	147.3	8.2		13	8.01	8.03	0.03		13	8.1	8.06	0.04		13	3.96	3.92	0.05		13	3.64	3.66	0.04		13	17.8909	16.6705	1.22281		13	14.5066	14.3326	0.461684		13	5.9342	5.2224	0.638788		13	11.9567	11.4481	0.62795
	151.9					147.3					8.03					8.04					3.86					3.7					15.4453					13.8092					4.699					10.7463
	160.8					139.1					8.06					8.03					3.93					3.63					16.6752					14.682					5.034					11.6412
17	161.2	157.8	5.9		17	155.1	150.8	5.2		17	7.88	7.89	0.02		17	8.04	8.01	0.04		17	3.95	3.92	0.06		17	3.85	3.84	0.05		17	18.9063	18.9108	0.326224		17	18.1244	16.9069	1.1052		17	4.893	4.53973	0.330907		17	14.0133	14.3711	0.54835
	151					152.3					7.91					8.01					3.85					3.79					18.5869					15.9669					4.4892					14.0977
	161.1					145.1					7.87					7.97					3.95					3.89					19.2393					16.6294					4.237					15.0023
21	170.3	163.1	7.2		21	136.1	143.8	6.8		21	7.9	7.91	0.03		21	7.96	7.99	0.03		21	3.96	3.96	0.03		21	3.91	3.89	0.04		21	19.9516	19.1349	0.872132		21	17.2854	17.3034	1.14816		21	5.732	5.80663	0.554331		21	14.2196	13.3283	0.77295
	163.1					148.7					7.89					7.98					3.99					3.85					18.2163					16.1644					5.2934					12.9229
	156					146.7					7.94					8.02					3.94					3.92					19.2369					18.4605					6.3945					12.8424
E1 20-30	Eh	mean	sd		E2 20-30	Eh	mean	sd		E1 20-30		mean	sd		E2 20-30	pH	mean	sd		E1 20-30					E2 20-30					E1 20-30					E2 20-30					Comparison20-30					E1 20-30
1	156.1	150.9	5.3		1	133.6	126.9	6.8		1	7.71	7.69	0.03		1	7.69	7.72	0.02		1	4.3	4.33	0.03		1	4.2	4.17	0.06		1	12.5021	12.9893	0.421984		1	9.8329	10.0156	0.161538		1	2.8923	2.3935	0.434301		1	9.6098	10.5958	0.85476
	145.6					126.9					7.65					7.73					4.36					4.1					13.226					10.1396					2.0992					11.1268
	150.9					120.1					7.7					7.73					4.34					4.2					13.2398					10.0742					2.189					11.0508
5	148.5	146.5	6.9		5	122.4	115.8	7.5		5	7.8	7.79	0.03		5	7.79	7.75	0.04		5	4.38	4.39	0.02		5	4.56	4.52	0.05		5	14.3676	13.8063	0.577751		5	11.9186	10.5121	1.27873		5	4.4032	3.55407	0.912639		5	9.9644	10.2523	0.88853
	152.1					107.7					7.81					7.72					4.39					4.47					13.838					9.4197					2.589					11.249
	138.8					117.4					7.75					7.73					4.41					4.52					13.2134					10.1979					3.67					9.5434
9	127.7	130.6	7.3		9	111.4	108.3	5.8		9	7.83	7.85	0.02		9	7.85	7.81	0.04		9	4.52	4.52	0.04		9	4.74	4.66	0.08		9	16.7921	15.9968	0.690744		9	12.1657	12.7742	0.53033		9	2.9024	2.8071	0.0965224		9	13.8897	13.1897	0.60629
	138.9					111.9					7.84					7.81					4.49					4.57					15.5467					13.0189					2.7094					12.8373
	125.3					101.7					7.87					7.78					4.56					4.66					15.6516					13.138					2.8095					12.8421
13	136.1	142.9	6.1		13	124.4	117.7	8.2		13	7.87	7.86	0.01		13	7.9	7.88	0.03		13	4.9	4.89	0.06		13	4.68	4.67	0.02		13	17.4212	17.3813	0.924596		13	12.8241	13.3256	0.637267		13	6.342	6.1218	0.460082		13	11.0792	11.2595	0.52887
	147.9					108.6					7.85					7.89					4.94					4.65					18.2853					14.0427					6.4304					11.8549
	144.8					120					7.87					7.84					4.82					4.69					16.4374					13.11					5.593					10.8444
17	145.7	153.9	8.3		17	118.2	120.4	5.6		17	7.88	7.9	0.02		17	7.89	7.89	0.03		17	5.12	5.08	0.04		17	4.86	4.91	0.05		17	18.9116	18.9806	0.4483		17	13.6135	13.0469	0.530482		17	5.496	5.18543	0.277458		17	13.4156	13.7952	0.49955
	162.2					126.8					7.91					7.87					5.04					4.94					18.5708					12.9653					4.962					13.6088
	153.9					116.3					7.9					7.92					5.07					4.94					19.4594					12.562					5.0983					14.3611
21	145.9	154.5	7.5		21	117	113.1	6.1		21	7.86	7.88	0.02		21	7.91	7.93	0.04		21	5.16	5.17	0.02		21	5.12	5.12	0.03		21	21.4385	21.5268	0.781945		21	15.1521	15.192	0.292147		21	7.5428	6.95987	0.525191		21	13.8957	14.5669	0.85971
	158.2					116.1					7.89					7.97					5.17					5.1					22.3491					15.502					6.8132					15.5359
	159.5					106.1					7.88					7.9					5.19					5.15					20.7927					14.9218					6.5236					14.2691
[truncated: 4 more columns]
