# Supplementary material for: Simulating arsenic migration in arid farmland soils under high-arsenic groundwater irrigation in Xinjiang
Source: PLoS One. 2026 Jun 24;21(6):e0351925. doi: 10.1371/journal.pone.0351925 (PMC13293429; doi:10.1371/journal.pone.0351925)
Supplement: S4 File — (XLSX) [file pone.0351925.s004.xlsx]

## Sheet: T1
T1
horizontal	vertical	As1	As2	As3
2.5	-2.5	0.74	0.74	0.76
2.5	-7.5	0.67	0.69	0.69
2.5	-12.5	0.58	0.6	0.61
2.5	-17.5	0.54	0.61	0.52
2.5	-22.5	0.55	0.58	0.57
2.5	-27.5	0.57	0.52	0.59
7.5	-2.5	0.74	0.71	0.74
7.5	-7.5	0.6	0.63	0.62
7.5	-12.5	0.64	0.58	0.59
7.5	-17.5	0.65	0.56	0.49
7.5	-22.5	0.52	0.48	0.59
7.5	-27.5	0.56	0.48	0.55
12.5	-2.5	0.6	0.59	0.61
12.5	-7.5	0.51	0.53	0.62
12.5	-12.5	0.47	0.58	0.58
12.5	-17.5	0.56	0.5	0.46
12.5	-22.5	0.58	0.52	0.5
12.5	-27.5	0.36	0.37	0.48
17.5	-2.5	0.62	0.64	0.61
17.5	-7.5	0.62	0.61	0.54
17.5	-12.5	0.54	0.54	0.51
17.5	-17.5	0.61	0.55	0.36
17.5	-22.5	0.57	0.43	0.44
17.5	-27.5	0.47	0.48	0.52

## Sheet: T2
T2
horizontal	vertical	As1	As2	As3
2.5	-2.5	0.74	0.75	0.77
2.5	-7.5	0.63	0.67	0.67
2.5	-12.5	0.57	0.55	0.6
2.5	-17.5	0.61	0.6	0.54
2.5	-22.5	0.56	0.48	0.47
2.5	-27.5	0.57	0.37	0.49
7.5	-2.5	0.73	0.7	0.68
7.5	-7.5	0.72	0.73	0.74
7.5	-12.5	0.58	0.61	0.52
7.5	-17.5	0.57	0.57	0.44
7.5	-22.5	0.43	0.57	0.53
7.5	-27.5	0.57	0.54	0.53
12.5	-2.5	0.52	0.53	0.56
12.5	-7.5	0.58	0.61	0.64
12.5	-12.5	0.51	0.57	0.58
12.5	-17.5	0.43	0.45	0.54
12.5	-22.5	0.54	0.52	0.47
12.5	-27.5	0.59	0.57	0.36
17.5	-2.5	0.59	0.64	0.57
17.5	-7.5	0.59	0.58	0.55
17.5	-12.5	0.38	0.62	0.43
17.5	-17.5	0.47	0.52	0.57
17.5	-22.5	0.52	0.56	0.54
17.5	-27.5	0.53	0.39	0.42

## Sheet: T3
T3
horizontal	vertical	As1	As2	As3
2.5	-2.5	0.68	0.74	0.77
2.5	-7.5	0.75	0.75	0.79
2.5	-12.5	0.67	0.65	0.68
2.5	-17.5	0.6	0.54	0.59
2.5	-22.5	0.55	0.56	0.56
2.5	-27.5	0.55	0.57	0.58
7.5	-2.5	0.72	0.69	0.74
7.5	-7.5	0.7	0.56	0.73
7.5	-12.5	0.69	0.46	0.6
7.5	-17.5	0.57	0.55	0.59
7.5	-22.5	0.61	0.39	0.41
7.5	-27.5	0.55	0.47	0.52
12.5	-2.5	0.53	0.58	0.62
12.5	-7.5	0.53	0.56	0.52
12.5	-12.5	0.47	0.58	0.43
12.5	-17.5	0.5	0.49	0.39
12.5	-22.5	0.38	0.57	0.51
12.5	-27.5	0.49	0.42	0.44
17.5	-2.5	0.55	0.56	0.51
17.5	-7.5	0.49	0.54	0.59
17.5	-12.5	0.53	0.56	0.56
17.5	-17.5	0.55	0.56	0.49
17.5	-22.5	0.47	0.52	0.55
17.5	-27.5	0.57	0.49	0.5

## Sheet: P1
P1
horizontal	vertical	As1	As2	As3
2.5	-2.5	0.72	0.74	0.74
2.5	-7.5	0.65	0.62	0.64
2.5	-12.5	0.61	0.58	0.58
2.5	-17.5	0.56	0.51	0.54
2.5	-22.5	0.54	0.54	0.58
2.5	-27.5	0.58	0.57	0.52
7.5	-2.5	0.67	0.69	0.6
7.5	-7.5	0.56	0.66	0.61
7.5	-12.5	0.49	0.59	0.54
7.5	-17.5	0.55	0.6	0.58
7.5	-22.5	0.53	0.57	0.51
7.5	-27.5	0.58	0.52	0.52
12.5	-2.5	0.6	0.59	0.6
12.5	-7.5	0.55	0.55	0.53
12.5	-12.5	0.58	0.61	0.51
12.5	-17.5	0.5	0.5	0.59
12.5	-22.5	0.39	0.46	0.37
12.5	-27.5	0.59	0.36	0.48
17.5	-2.5	0.59	0.6	0.59
17.5	-7.5	0.55	0.56	0.53
17.5	-12.5	0.57	0.59	0.58
17.5	-17.5	0.51	0.54	0.54
17.5	-22.5	0.53	0.53	0.55
17.5	-27.5	0.54	0.54	0.5

## Sheet: P2
P2
horizontal	vertical	As1	As2	As3
2.5	-2.5	0.75	0.74	0.73
2.5	-7.5	0.61	0.57	0.68
2.5	-12.5	0.57	0.65	0.52
2.5	-17.5	0.57	0.53	0.55
2.5	-22.5	0.56	0.52	0.52
2.5	-27.5	0.52	0.5	0.51
7.5	-2.5	0.71	0.72	0.68
7.5	-7.5	0.59	0.63	0.64
7.5	-12.5	0.6	0.57	0.62
7.5	-17.5	0.51	0.6	0.6
7.5	-22.5	0.53	0.51	0.58
7.5	-27.5	0.57	0.53	0.52
12.5	-2.5	0.55	0.57	0.57
12.5	-7.5	0.49	0.55	0.47
12.5	-12.5	0.57	0.6	0.53
12.5	-17.5	0.62	0.53	0.55
12.5	-22.5	0.5	0.47	0.5
12.5	-27.5	0.55	0.5	0.53
17.5	-2.5	0.59	0.58	0.54
17.5	-7.5	0.58	0.57	0.38
17.5	-12.5	0.54	0.54	0.48
17.5	-17.5	0.49	0.37	0.56
17.5	-22.5	0.39	0.5	0.52
17.5	-27.5	0.5	0.49	0.49

## Sheet: P3
P3
horizontal	vertical	As1	As2	As3
2.5	-2.5	0.69	0.69	0.75
2.5	-7.5	0.79	0.77	0.8
2.5	-12.5	0.61	0.58	0.63
2.5	-17.5	0.53	0.57	0.56
2.5	-22.5	0.58	0.52	0.59
2.5	-27.5	0.57	0.57	0.51
7.5	-2.5	0.71	0.63	0.74
7.5	-7.5	0.78	0.51	0.71
7.5	-12.5	0.61	0.55	0.62
7.5	-17.5	0.6	0.61	0.54
7.5	-22.5	0.6	0.48	0.58
7.5	-27.5	0.56	0.55	0.51
12.5	-2.5	0.67	0.55	0.58
12.5	-7.5	0.46	0.57	0.6
12.5	-12.5	0.58	0.38	0.56
12.5	-17.5	0.53	0.58	0.44
12.5	-22.5	0.39	0.52	0.52
12.5	-27.5	0.41	0.42	0.45
17.5	-2.5	0.61	0.55	0.56
17.5	-7.5	0.41	0.54	0.56
17.5	-12.5	0.52	0.6	0.36
17.5	-17.5	0.62	0.51	0.54
17.5	-22.5	0.56	0.55	0.51
17.5	-27.5	0.52	0.53	0.48

## Sheet: E1
E1
horizontal	vertical	As1	As2	As3
2.5	-2.5	0.72	0.7	0.76
2.5	-7.5	0.63	0.6	0.66
2.5	-12.5	0.57	0.43	0.55
2.5	-17.5	0.58	0.56	0.58
2.5	-22.5	0.59	0.54	0.44
2.5	-27.5	0.59	0.54	0.59
7.5	-2.5	0.7	0.65	0.62
7.5	-7.5	0.6	0.63	0.61
7.5	-12.5	0.54	0.58	0.61
7.5	-17.5	0.55	0.57	0.54
7.5	-22.5	0.56	0.56	0.55
7.5	-27.5	0.47	0.44	0.5
12.5	-2.5	0.57	0.59	0.59
12.5	-7.5	0.54	0.58	0.57
12.5	-12.5	0.59	0.57	0.55
12.5	-17.5	0.56	0.45	0.56
12.5	-22.5	0.6	0.49	0.6
12.5	-27.5	0.53	0.49	0.55
17.5	-2.5	0.57	0.39	0.51
17.5	-7.5	0.52	0.5	0.55
17.5	-12.5	0.58	0.5	0.57
17.5	-17.5	0.59	0.52	0.57
17.5	-22.5	0.56	0.44	0.56
17.5	-27.5	0.54	0.49	0.58

## Sheet: E2
E2
horizontal	vertical	As1	As2	As3
2.5	-2.5	0.7	0.66	0.73
2.5	-7.5	0.74	0.79	0.81
2.5	-12.5	0.58	0.6	0.52
2.5	-17.5	0.55	0.58	0.49
2.5	-22.5	0.54	0.62	0.62
2.5	-27.5	0.47	0.59	0.56
7.5	-2.5	0.68	0.67	0.68
7.5	-7.5	0.72	0.75	0.68
7.5	-12.5	0.64	0.46	0.44
7.5	-17.5	0.5	0.58	0.56
7.5	-22.5	0.6	0.63	0.57
7.5	-27.5	0.5	0.57	0.61
12.5	-2.5	0.6	0.59	0.49
12.5	-7.5	0.58	0.48	0.36
12.5	-12.5	0.61	0.37	0.36
12.5	-17.5	0.62	0.59	0.59
12.5	-22.5	0.6	0.58	0.59
12.5	-27.5	0.44	0.54	0.54
17.5	-2.5	0.56	0.51	0.57
17.5	-7.5	0.59	0.63	0.56
17.5	-12.5	0.57	0.52	0.4
17.5	-17.5	0.54	0.56	0.52
17.5	-22.5	0.46	0.51	0.51
17.5	-27.5	0.54	0.55	0.51
